# Supplementary material for: Predicting the immune landscape of invasive breast carcinoma based on the novel signature of immune‐related lncRNA
Source: Cancer Med. 2021 Aug 11;10(18):6561–75. doi: 10.1002/cam4.4189 (PMC8446415; doi:10.1002/cam4.4189)
Supplement: Supplementary file 5 — Table S3 [file CAM4-10-6561-s005.xls]

## Sheet: multi.Cox
Table S3(The risk characteristic with lncRNA and immune signature)
id	coef	HR	HR.95L	HR.95H	pvalue
AC106782.5|HSD11B1-AS1	0.941746	2.56446	1.47346	4.46326	0.000865512
AC106782.5|RHPN1-AS1	-0.385162	0.680341	0.411981	1.12351	0.13234
AP000695.1|AC124319.1	0.48118	1.61798	1.07463	2.43607	0.0211839
SIAH2-AS1|AC022146.2	-0.33601	0.714616	0.479221	1.06564	0.0993252
AC084125.4|AC004585.1	0.568473	1.76557	1.15855	2.69064	0.00817848
POLH-AS1|LINC00511	-0.331644	0.717743	0.460022	1.11985	0.14395
AC005041.3|U62317.4	0.727365	2.06962	1.12803	3.79719	0.0188229
AC005041.3|AC103760.1	0.544034	1.72294	1.1115	2.67075	0.0149896
AP001528.1|NR4A1AS	0.332705	1.39474	0.924582	2.10396	0.112709
SNHG25|YTHDF3-AS1	-0.489725	0.612795	0.416327	0.901976	0.0130261
AC110995.1|MAGI2-AS3	0.686261	1.98627	1.29805	3.0394	0.00156768
LINC01094|TFAP2A-AS1	0.374341	1.45403	0.913474	2.31448	0.114479
LINC01235|MIR99AHG	0.588925	1.80205	1.10852	2.92949	0.0175243
LINC01819|AL121790.2	-0.543347	0.580801	0.369407	0.913165	0.0186018
LINC01819|AC040169.1	-0.708951	0.49216	0.288344	0.840044	0.00935146
AC009171.2|AL356417.2	-0.407433	0.665356	0.420946	1.05168	0.0811132
AC009171.2|AC147067.2	-0.404559	0.667271	0.425948	1.04532	0.0773206
LINC00922|AP005131.7	0.365206	1.44081	0.939213	2.21029	0.0943818
MEG3|AP005131.2	0.374676	1.45452	0.911	2.32232	0.116532
MIR22HG|U62317.1	1.03006	2.80124	1.61039	4.8727	0.000265414
AC109361.2|AGAP1-IT1	-0.365282	0.694001	0.458406	1.05068	0.0842881
LINC01703|ARHGAP29-AS1	0.364242	1.43942	0.912439	2.27077	0.117349
AC004687.1|AP005131.2	0.738906	2.09364	1.35593	3.23271	0.00085688
LINC02613|AC040970.1	-0.679682	0.506778	0.296265	0.866873	0.0130806
AC003965.2|AC144450.1	-0.490727	0.612181	0.404274	0.92701	0.0204511
AL139246.5|YTHDF3-AS1	-0.448834	0.638372	0.409624	0.99486	0.047398
AC004585.1|AL645608.7	-0.836722	0.433128	0.286465	0.654878	7.28404e-05
TDRKH-AS1|USP30-AS1	0.504825	1.6567	1.05187	2.60931	0.0293961
TDRKH-AS1|U73166.1	0.549314	1.73206	1.06006	2.83008	0.0283238
MIR99AHG|AC147067.2	-0.472377	0.623518	0.424117	0.916669	0.0162841
LINC02544|AL589765.4	-0.885047	0.412695	0.266464	0.639175	7.33319e-05
AP001453.4|LMNTD2-AS1	0.379734	1.4619	0.938069	2.27823	0.0934377
LINC01615|AC138904.1	0.482505	1.62013	1.07152	2.44961	0.0221693
AC092119.2|AP005131.3	0.44726	1.56402	0.911782	2.68283	0.104265
LINC01569|AC022007.1	-0.481591	0.6178	0.424224	0.899705	0.012038
AL121832.2|AC109322.1	-0.66352	0.515035	0.341298	0.777214	0.00157511
