# Supplementary material for: Predicting the immune landscape of invasive breast carcinoma based on the novel signature of immune‐related lncRNA
Source: Cancer Med. 2021 Aug 11;10(18):6561–75. doi: 10.1002/cam4.4189 (PMC8446415; doi:10.1002/cam4.4189)
Supplement: Supplementary file 6 — Table S4 [file CAM4-10-6561-s006.xls]

Table S4(A total of 819 irlncRNAs were identified)
gene	conMean	treatMean	logFC	pValue	fdr
AC093278.2	4.472316569	1.534736622	-1.543031217	1.42E-45	4.30E-44
AC106782.5	0.752141265	1.685989494	1.164519992	8.86E-18	3.07E-17
AC011477.1	4.279615386	2.880410058	-0.571206936	6.31E-25	3.59E-24
AL357992.1	0.147687397	0.577884512	1.968234488	1.37E-22	6.50E-22
AC068338.3	1.151556493	0.781798276	-0.55871688	9.98E-20	3.99E-19
AC037459.2	1.515195083	0.825199816	-0.87668815	1.66E-33	1.79E-32
AC064807.1	1.181839634	1.852268082	0.648258631	4.97E-09	9.81E-09
AC002128.1	0.450651215	0.797579892	0.823617758	2.57E-05	3.90E-05
AP000695.1	0.342646797	0.80923343	1.239833719	2.00E-19	7.94E-19
AP001029.1	0.584723827	0.503961823	-0.214440933	0.003107109	0.003927041
HSD11B1-AS1	12.00612592	0.66204574	-4.180695999	5.75E-52	4.28E-50
AL139089.1	0.45149294	0.615216958	0.446391842	0.000500676	0.000676656
AF131215.5	2.24398928	0.837047465	-1.422684446	8.93E-37	1.22E-35
RPARP-AS1	2.290315167	2.59831696	0.182031292	0.047406634	0.052968668
LINC01152	3.016491222	0.721535661	-2.06372878	2.06E-30	1.78E-29
SIAH2-AS1	0.503543777	1.303529555	1.37223418	2.56E-09	5.19E-09
AC012073.1	0.37408393	1.108942327	1.56775044	2.29E-37	3.29E-36
AC012557.1	0.825286138	0.674897758	-0.290225448	2.27E-18	8.46E-18
AC015813.4	0.153930235	0.564161097	1.873830549	3.39E-09	6.80E-09
AC138393.3	0.407623753	0.585346589	0.522052988	0.150394706	0.161188319
AC093382.1	0.497542759	0.571179345	0.199123294	0.3297561	0.341861071
AC093388.1	0.69023822	0.541220755	-0.350877197	2.88E-14	8.10E-14
AC037198.1	1.073516127	4.055416237	1.917506132	3.71E-11	8.60E-11
AC010203.2	0.411563912	0.703655275	0.773752333	1.01E-06	1.69E-06
AL683813.2	0.675639457	0.561415849	-0.267183791	3.26E-09	6.57E-09
AC084125.4	0.179377444	0.550336371	1.617315192	2.85E-22	1.34E-21
LINC02035	2.303786057	1.579015071	-0.544981805	5.92E-29	4.76E-28
LINC00685	1.368923438	1.829006136	0.418018154	0.105272008	0.114347181
MIR4453HG	1.764719061	1.386181878	-0.348321965	1.92E-06	3.15E-06
AL033397.2	1.789184637	1.093730253	-0.710045305	7.87E-06	1.25E-05
POLH-AS1	0.300455916	0.781060305	1.378280611	1.61E-37	2.40E-36
ZNF687-AS1	0.434997136	0.917970501	1.077441891	1.49E-31	1.47E-30
LINC02609	0.770005054	0.60800828	-0.340776944	2.44E-18	8.99E-18
AL031186.1	0.543921906	0.807196257	0.569519953	3.93E-06	6.36E-06
AC083906.3	0.208792684	1.205007507	2.528899066	1.27E-10	2.81E-10
AL031848.1	0.260164957	1.057010791	2.022491546	6.59E-13	1.75E-12
AC005041.3	0.332372134	0.979911938	1.55985267	7.31E-30	5.99E-29
AC122129.1	0.866800645	0.4865142	-0.833218313	3.24E-18	1.17E-17
AP001528.1	6.869243799	0.857169243	-3.002499299	8.29E-57	1.13E-54
AC093726.2	1.08854288	0.652742801	-0.737811693	2.62E-28	1.99E-27
AC092747.4	4.593329321	4.453670714	-0.044545327	0.007223122	0.008699613
LINC01770	1.428300815	2.243111337	0.651201372	0.223909765	0.234204467
AC005670.3	1.819815056	1.359721169	-0.420481003	1.04E-16	3.45E-16
ZNF529-AS1	1.52317447	1.839686887	0.272379039	0.055653539	0.061845656
AC107294.3	0.802118954	0.676751505	-0.245190015	1.81E-06	2.98E-06
AC011442.1	0.767750597	0.473652011	-0.696810218	3.02E-11	7.07E-11
AC093620.1	0.396397014	0.819925035	1.048545918	2.74E-07	4.73E-07
AC018755.4	0.686273607	0.784682151	0.193324511	0.682099872	0.691385885
AL117379.1	0.767846998	1.435206976	0.902368035	4.24E-12	1.06E-11
AC096992.2	1.063956042	1.006541369	-0.080032079	4.96E-05	7.28E-05
SH3BP5-AS1	2.571416411	1.570537318	-0.711305033	1.06E-26	6.83E-26
NR4A1AS	2.321784944	0.856026758	-1.43950655	7.07E-29	5.57E-28
AC008608.2	1.028552005	1.233216858	0.261811775	0.773333625	0.778083832
SMIM25	1.216842161	1.321547469	0.119086201	0.132453777	0.142924431
AC091057.1	0.215933237	0.644980309	1.578669793	1.06E-36	1.43E-35
LYPLAL1-AS1	1.724651884	0.460466922	-1.905135761	1.84E-39	3.34E-38
PITPNA-AS1	5.350176048	4.985280465	-0.101911693	0.000837656	0.001106517
IRF1-AS1	1.13846284	0.928971944	-0.29338027	3.88E-16	1.23E-15
SNHG25	0.639166289	2.324379041	1.862582127	4.30E-25	2.46E-24
NORAD	101.5537951	96.493433	-0.073741488	0.000338501	0.000462054
MHENCR	3.000847803	4.571975259	0.607447446	0.003514889	0.004415175
AL136295.7	2.406054302	2.033726382	-0.242543611	2.87E-09	5.80E-09
AC092794.1	1.125390196	0.656759932	-0.776987282	2.31E-23	1.20E-22
SERTAD4-AS1	3.205052249	2.571405712	-0.317790622	7.15E-13	1.89E-12
AC124319.1	0.16653345	0.787405672	2.241295116	6.15E-26	3.68E-25
AL133297.2	0.408840155	0.565165346	0.467136109	0.490898904	0.500680202
AC015849.3	1.982044813	1.894488781	-0.065180985	0.002495401	0.003178434
AC069120.1	1.040817808	3.417730628	1.715321143	0.00151788	0.001963892
LINC01480	0.793460793	0.775305031	-0.03339491	0.035586138	0.040034405
AC024896.1	4.408094602	4.332149179	-0.025072262	0.001347827	0.001757755
SNHG18	3.439400213	3.214002877	-0.097785779	9.72E-09	1.89E-08
PXN-AS1	1.109409428	1.5169428	0.451374796	2.28E-07	3.94E-07
PRKAR1B-AS1	0.576566079	0.934151166	0.696170067	8.01E-13	2.09E-12
AC005393.1	0.443712657	0.526242892	0.246103134	3.28E-05	4.92E-05
AL355488.1	1.340771819	1.742194917	0.37784231	0.048007156	0.053566568
AC110995.1	1.399059188	0.662934504	-1.077518749	7.68E-13	2.01E-12
LINC01637	0.741688793	1.18037798	0.670363038	5.63E-06	9.03E-06
AC027097.2	0.715744184	0.588760856	-0.281762286	6.72E-14	1.88E-13
DLGAP1-AS2	0.490854717	0.636029102	0.373796698	0.100699349	0.109589049
AC092718.4	2.124273679	6.028970371	1.504941993	3.25E-33	3.42E-32
AC009065.9	0.804684095	1.518045296	0.915720417	9.10E-18	3.14E-17
LINC02604	2.006645359	2.915647181	0.539030485	5.58E-06	8.96E-06
AL121839.2	1.804493226	1.677837454	-0.104990771	0.007737503	0.009264642
AC005291.2	1.107552782	1.57950525	0.512097279	0.007012882	0.008458837
CKMT2-AS1	2.304780522	1.449392769	-0.669180772	3.32E-28	2.49E-27
LINC01094	0.663340508	1.466318172	1.14437665	1.70E-27	1.19E-26
AP000851.1	3.345950349	2.136317489	-0.647289968	6.42E-23	3.19E-22
AC104534.1	0.825427064	0.752811147	-0.132852753	8.34E-09	1.63E-08
LINC01578	11.08651247	9.713469492	-0.190747003	2.72E-06	4.44E-06
AC005288.1	15.86038615	24.4373875	0.623662164	0.48511215	0.495395076
LINC01315	1.930665794	1.81091505	-0.092379579	5.61E-11	1.28E-10
AC019080.5	0.630619574	0.581294191	-0.117501459	0.000182173	0.00025331
AC084824.6	1.599546373	1.328004985	-0.268402256	4.31E-08	7.91E-08
AC121338.2	0.675182294	1.06110279	0.652215442	5.79E-07	9.82E-07
ZNF436-AS1	2.213909816	1.253601585	-0.820517545	4.75E-37	6.59E-36
ZKSCAN2-DT	0.592631053	1.004634386	0.761464431	1.74E-10	3.80E-10
AP002840.2	3.056074481	2.198219035	-0.475344558	1.48E-10	3.29E-10
AC006333.1	3.767975091	2.703553097	-0.478932737	3.17E-20	1.30E-19
AC007383.1	2.408628305	1.956591356	-0.299869304	2.81E-12	7.12E-12
AC006946.2	1.037916261	0.510372721	-1.024066926	4.02E-23	2.06E-22
AC080038.2	0.878092526	0.547601343	-0.681246982	1.32E-22	6.35E-22
TMEM9B-AS1	2.88776459	2.196719089	-0.394602745	9.42E-08	1.68E-07
PANK2-AS1	1.07945944	1.436865791	0.412616279	0.002106382	0.002691306
PPP1R14B-AS1	0.608617968	2.127877024	1.805805944	1.25E-35	1.48E-34
AC026471.4	4.132446699	4.775091886	0.208532283	0.296326564	0.307984081
LINC01235	5.626359253	1.994136847	-1.496437257	1.03E-30	9.15E-30
FAM160A1-DT	0.863030799	1.138962195	0.400235911	0.005980613	0.007256477
MCM3AP-AS1	0.597126217	0.680681348	0.188943666	0.699363948	0.707134658
AC135048.3	0.45900397	0.572942217	0.319883015	0.506463413	0.513994467
LINC01819	3.032028544	1.360474094	-1.15617385	2.52E-25	1.47E-24
AC006213.5	0.924145395	0.722778729	-0.3545658	3.94E-06	6.37E-06
LINC01560	2.595155424	2.367694339	-0.132338098	1.47E-05	2.29E-05
PCBP1-AS1	1.090040943	0.98997199	-0.138922713	4.51E-10	9.48E-10
KDM4A-AS1	0.368678765	0.542557948	0.55741291	1.80E-05	2.78E-05
AC112491.1	0.991050938	1.512562208	0.609963362	0.037066519	0.041642632
SCAT2	0.272112929	0.659727665	1.2776651	2.54E-19	1.01E-18
AC116366.2	0.703401527	0.601666117	-0.225385353	1.23E-09	2.57E-09
LINC02062	0.708414571	0.644937097	-0.135435429	1.20E-05	1.88E-05
SP2-AS1	1.136302853	0.881984859	-0.365521606	3.73E-22	1.73E-21
RHOXF1-AS1	3.827143459	0.434619535	-3.138443053	9.94E-58	1.63E-55
AC022196.1	0.017726709	0.569680625	5.006156678	3.86E-11	8.93E-11
AL162586.1	1.503483452	0.79741445	-0.914907336	8.15E-31	7.33E-30
AC074135.1	0.403950129	0.958962575	1.24729732	0.001288991	0.001683706
AL391834.1	1.534271144	1.156889535	-0.407302349	7.40E-13	1.95E-12
AC073842.2	0.366503656	0.696080997	0.925427602	1.68E-14	4.81E-14
LINC00863	0.973910462	0.903092505	-0.10891537	0.007241386	0.008708803
AC064799.2	0.051888952	0.623351049	3.586545553	0.010015591	0.011853712
AC244090.1	5.688906784	10.14670453	0.834787895	3.21E-18	1.16E-17
AL117336.2	1.03830932	0.928351381	-0.161493424	5.47E-07	9.31E-07
AL049552.1	1.00654549	0.885166292	-0.185391957	7.59E-05	0.000109886
MRPL20-AS1	5.324006267	7.853483223	0.560820399	5.78E-17	1.94E-16
PCAT6	2.37567158	7.179995375	1.595647507	6.95E-36	8.37E-35
AC100793.4	2.302337523	1.388128058	-0.729958682	4.74E-22	2.19E-21
MIRLET7BHG	0.921272056	0.826139694	-0.157241502	2.92E-12	7.35E-12
AC012181.2	0.858485951	0.76424028	-0.167768227	1.82E-05	2.79E-05
AC090579.1	0.825021821	0.680102848	-0.278679345	1.78E-09	3.65E-09
AC046134.2	0.824804216	1.335836086	0.69561938	2.09E-18	7.83E-18
AF178030.1	0.117656739	2.033931542	4.111615259	2.17E-07	3.76E-07
AC009171.2	0.398266013	0.909965385	1.192079297	2.89E-16	9.18E-16
TMPO-AS1	0.303504484	1.000555726	1.721011785	1.66E-48	6.46E-47
AC125257.1	5.329851836	7.575270891	0.507202052	1.65E-09	3.39E-09
AC010883.1	1.073131047	0.770311252	-0.47831286	1.11E-13	3.08E-13
AC104532.2	0.62204524	0.7532189	0.276049693	0.045339166	0.050727837
SNHG8	61.26378715	49.80136933	-0.298849142	9.11E-09	1.78E-08
LINC00922	0.024295998	0.560308678	4.527431227	1.65E-54	1.51E-52
AC022211.4	0.205624119	0.61010922	1.569058032	4.93E-26	2.99E-25
HDAC4-AS1	0.966126474	0.704788129	-0.455022437	2.03E-07	3.54E-07
MEG3	4.092427024	1.471621453	-1.475550078	2.16E-44	6.11E-43
AC007637.1	1.04494036	0.467697179	-1.159773972	1.00E-33	1.10E-32
AC079922.2	0.462963939	0.791485461	0.773663027	6.97E-19	2.68E-18
MIR22HG	11.84485708	4.138087092	-1.517224877	1.59E-43	3.94E-42
MIR100HG	5.427248682	1.751455581	-1.631666615	1.05E-56	1.23E-54
AC105219.3	0.25726683	1.028728285	1.999524614	5.62E-39	9.79E-38
AC116407.2	0.4321784	0.628055914	0.539266033	0.001888983	0.002432511
CA3-AS1	0.888245007	0.673140357	-0.400050321	1.17E-16	3.84E-16
NCK1-DT	1.821342126	2.386337375	0.389796075	5.81E-08	1.06E-07
AC069281.2	0.469743698	0.829622541	0.820581286	1.62E-10	3.55E-10
AC097376.3	0.661484903	0.610012631	-0.116869117	8.69E-05	0.000125088
MIAT	0.268069906	0.752514466	1.489110049	4.38E-19	1.71E-18
AC004918.1	2.155637894	2.838351766	0.396938545	0.010643726	0.012578949
AC012313.6	1.051369828	0.675141061	-0.639009369	3.12E-12	7.83E-12
AL049838.1	1.794519421	0.809538922	-1.148425186	5.02E-39	8.94E-38
MIR200CHG	5.086171215	11.36369509	1.159780093	7.52E-17	2.50E-16
LINC01006	1.766585208	2.646767673	0.583268228	0.002061148	0.002637626
AC108134.1	0.602703651	1.004917685	0.737556622	7.34E-07	1.23E-06
AF131215.6	1.418902923	0.645289411	-1.136757632	8.35E-32	8.44E-31
AC083967.1	0.054952582	1.612802609	4.875238809	3.49E-38	5.73E-37
AC009054.2	0.416341056	0.672419678	0.691596114	5.44E-05	7.93E-05
AC005261.1	5.282917302	7.356740977	0.47773197	6.75E-12	1.63E-11
AC109361.2	0.30691808	0.716050635	1.222207978	1.79E-05	2.76E-05
LINC01087	0.868261661	3.816785754	2.13615642	0.000145312	0.000203785
AL117336.1	0.753098663	0.711365206	-0.082248472	0.013700443	0.01598385
ALG13-AS1	0.977104284	0.895329123	-0.126094431	6.36E-05	9.25E-05
AC046143.2	0.803646704	1.186333482	0.561876298	8.23E-06	1.30E-05
AC020916.1	21.21189877	6.667794826	-1.669592151	4.58E-38	7.36E-37
Z84492.1	1.848285245	1.692698361	-0.126862516	0.015352439	0.017784508
URB1-AS1	4.626772802	5.873775815	0.344281946	0.007476346	0.008978193
AC027307.2	5.704296637	5.569231076	-0.034570854	0.002780743	0.003530897
AC073046.1	0.927658452	1.487151223	0.680885725	1.64E-05	2.55E-05
AC016957.2	0.937220318	0.705175542	-0.410405792	3.39E-13	9.09E-13
CEROX1	1.987885385	0.959584175	-1.050753308	1.45E-30	1.27E-29
AC253576.2	0.411613615	0.513257174	0.318391185	0.415809934	0.426752301
AGAP1-IT1	0.168112085	1.100540216	2.710716517	1.02E-37	1.58E-36
CHROMR	2.333760351	2.120674332	-0.138133335	7.58E-05	0.000109822
AC090559.1	1.706137217	1.368266512	-0.318384414	5.57E-07	9.47E-07
AC024075.3	3.098378711	1.57678159	-0.974530657	5.97E-34	6.60E-33
LINC00852	0.808497825	0.612298166	-0.40100953	8.64E-16	2.68E-15
AC112484.3	0.351107566	0.83186288	1.244432656	8.96E-16	2.77E-15
ANKRD10-IT1	9.136695482	8.613451474	-0.08508102	0.012344204	0.01446338
AC011468.5	0.601586328	0.594105965	-0.018051507	0.01448314	0.016848994
AFAP1-AS1	0.077875257	0.971188516	3.640514441	0.193499302	0.203958724
LINC02568	2.219908004	6.076279437	1.452688328	3.30E-05	4.95E-05
AP003419.3	0.404325407	1.192059893	1.559867955	1.63E-14	4.66E-14
LINC01929	0.05490434	0.669326579	3.607718212	1.23E-39	2.35E-38
AL159169.2	0.817727929	0.601704313	-0.442566218	2.43E-15	7.29E-15
Z83843.1	1.906909648	1.599508835	-0.253607527	1.31E-15	3.98E-15
AC114763.1	0.310931837	0.543380094	0.805363368	1.47E-09	3.04E-09
AC008669.1	1.63843896	0.919232934	-0.833819534	4.27E-26	2.61E-25
AC022509.3	1.724686315	0.818522786	-1.075239505	2.50E-28	1.92E-27
RHPN1-AS1	0.876133051	2.891458929	1.722575729	1.20E-45	3.77E-44
LINC00324	2.02478672	1.875635232	-0.110390666	5.18E-05	7.57E-05
ATP1A1-AS1	1.468243754	1.1131919	-0.399389184	1.81E-13	4.96E-13
AC145343.1	0.348360891	0.581995005	0.740424102	0.00033271	0.000455668
AC079921.2	0.783614338	0.66589578	-0.234847398	4.27E-07	7.31E-07
AC004908.1	1.165620127	0.750132915	-0.635879541	1.92E-13	5.21E-13
INE1	1.725794143	1.431512574	-0.269720045	1.99E-07	3.46E-07
MSC-AS1	1.175245163	0.761749525	-0.625573143	2.65E-08	4.95E-08
LINC01705	0.02305243	1.229400035	5.736891772	1.68E-56	1.72E-54
AC005840.4	0.736853092	0.858312689	0.220126313	0.469941507	0.481102617
AC009120.2	1.635805444	1.136448656	-0.525468666	1.15E-15	3.54E-15
LINC01703	0.654157199	1.413515707	1.111578641	2.30E-14	6.55E-14
MIR4435-2HG	1.340554645	2.736934374	1.029730813	3.46E-34	3.88E-33
USP46-AS1	2.969887945	2.381828805	-0.318338776	9.55E-13	2.47E-12
AL450263.1	0.424983175	0.541952921	0.350761805	0.132665565	0.142964603
SNHG12	2.656293047	3.506552758	0.400639118	0.004162916	0.005181502
AL160006.1	2.701825865	1.717284113	-0.653805951	1.31E-27	9.38E-27
AC092667.1	0.363974864	0.679552303	0.900745773	0.495836675	0.504459922
AC100830.2	0.72089066	0.586675221	-0.2972184	4.02E-09	7.97E-09
AL391001.1	1.592153731	4.035308783	1.341699431	2.10E-11	4.96E-11
AC004687.1	0.387197844	0.828141506	1.096806386	0.000638149	0.000852601
AC004492.1	1.056138819	0.843656201	-0.324072365	2.96E-11	6.96E-11
MAFG-DT	1.508525325	4.744146006	1.653009494	5.44E-42	1.26E-40
AL445524.1	2.077343884	6.443010297	1.63299484	2.53E-40	5.06E-39
AL139407.1	0.902712333	0.539643558	-0.742259515	4.53E-21	1.97E-20
GABPB1-AS1	1.640687832	1.185202187	-0.469167575	1.60E-10	3.52E-10
AL021578.1	0.986600384	0.570817187	-0.789437076	8.11E-13	2.12E-12
AC002091.1	0.455556137	0.646265236	0.504497542	0.000354133	0.000480986
AL691482.4	0.681564922	1.459068756	1.098124877	9.90E-05	0.000141753
AC062037.3	2.03620793	1.273166623	-0.67746365	6.16E-15	1.80E-14
AL392172.1	2.556059482	4.527918607	0.824926615	3.80E-18	1.36E-17
AL158212.3	2.185019014	1.027662078	-1.088279888	8.67E-48	3.23E-46
AC016394.2	1.512364423	1.34996516	-0.163883642	2.36E-05	3.59E-05
AC012313.5	1.045472949	0.621776403	-0.749687964	2.31E-27	1.58E-26
AC026356.1	0.729777186	0.964831789	0.40282139	0.021389196	0.024603584
AL513534.3	0.963813864	0.82411682	-0.225905697	4.00E-09	7.96E-09
TFAP2A-AS1	0.426408136	0.963112513	1.175469382	8.77E-23	4.33E-22
AC105942.1	5.739168085	3.321667677	-0.788933884	6.85E-31	6.24E-30
LINC02615	0.774033051	0.653502968	-0.244201382	1.55E-10	3.41E-10
ZNF213-AS1	2.201327318	3.005154192	0.449065339	1.71E-06	2.82E-06
AL031985.3	0.877852666	1.919930265	1.12900318	1.51E-34	1.74E-33
LINC01554	0.759033438	0.520941105	-0.543043164	1.41E-36	1.83E-35
AC010761.3	0.931183277	0.739788643	-0.331951996	1.03E-08	1.99E-08
COX10-AS1	0.961267807	0.919988941	-0.063321899	0.004512059	0.005590584
AC060780.1	2.295755873	1.728005475	-0.409861448	1.22E-10	2.71E-10
SNHG4	1.285232322	1.113425148	-0.207024594	0.229093775	0.239321176
AP001189.3	1.775152551	0.870818257	-1.027499451	1.33E-20	5.66E-20
AC015922.2	14.11447206	8.479463941	-0.735130199	5.04E-30	4.21E-29
AP001542.3	1.604844719	1.305107225	-0.298265372	4.33E-18	1.53E-17
AC087286.2	0.573881634	0.546628618	-0.07019221	4.06E-07	6.96E-07
AC005005.3	0.751156024	0.559213535	-0.425713324	3.49E-17	1.18E-16
AC243964.3	0.593385355	1.039494682	0.808841151	0.0563039	0.062483597
AC008764.2	7.563109169	3.621102481	-1.062550436	3.33E-36	4.08E-35
AC136475.2	2.098291079	1.8116685	-0.211895831	2.87E-06	4.67E-06
LINC01871	1.797139847	1.606943504	-0.16138347	1.23E-07	2.18E-07
AC087741.2	1.516558348	2.894747754	0.932636633	4.55E-12	1.13E-11
AC020663.2	0.21945285	0.885384153	2.012392542	2.19E-36	2.72E-35
CCR5AS	0.494676086	0.779435916	0.655946254	1.13E-06	1.88E-06
AC016773.2	0.381940772	0.741291983	0.956692973	5.34E-11	1.23E-10
KRT7-AS	4.96904692	2.794511781	-0.830372907	1.05E-10	2.36E-10
ZNF337-AS1	0.467477014	0.583371359	0.319519131	0.142275838	0.152918519
LINC00899	1.297524595	0.982557134	-0.40114868	1.28E-16	4.17E-16
LINC02613	7.328234627	1.440977566	-2.346417819	9.44E-50	4.30E-48
AC003965.2	0.189811263	0.633756178	1.739362301	6.13E-23	3.06E-22
AC006435.2	1.400082362	1.019627398	-0.457469653	6.93E-08	1.26E-07
AP006621.3	2.883523327	2.704369119	-0.092540615	7.62E-05	0.000110081
Z98884.2	0.904294813	1.02784519	0.184757894	0.181957751	0.192785767
TBILA	0.504439754	1.387931108	1.460182077	1.12E-11	2.69E-11
AC092801.1	0.028715855	0.61008749	4.409096729	1.05E-13	2.93E-13
AC022150.4	0.998501572	1.504698134	0.591637485	0.008858476	0.010575935
RAP2C-AS1	1.201117518	0.885748744	-0.439407892	5.65E-16	1.77E-15
FTX	0.715402857	0.659987372	-0.116317459	1.60E-27	1.13E-26
AC009120.3	1.073779331	0.764747187	-0.489642739	3.38E-10	7.22E-10
AC020915.3	1.273973389	1.570420826	0.301816068	0.001569922	0.002028023
AL136084.3	2.344080789	1.006705856	-1.219380081	1.16E-31	1.16E-30
AC024075.1	4.610412864	2.170898227	-1.086603858	6.44E-30	5.33E-29
AC096586.2	0.923378882	0.725961104	-0.347030486	2.51E-09	5.11E-09
AC100861.1	0.748173979	1.001574332	0.420823799	0.000117587	0.000166615
NRSN2-AS1	2.360147017	3.290025555	0.47922206	5.22E-11	1.20E-10
AC084824.5	1.669718529	1.282670729	-0.380454055	3.60E-10	7.65E-10
CASC8	0.690469547	0.609804793	-0.179230296	1.37E-20	5.77E-20
AC103591.3	1.104798438	0.756213546	-0.546917587	0.000124506	0.000175738
NUTM2A-AS1	1.753133475	1.486524019	-0.237993066	5.51E-10	1.15E-09
PRKCZ-AS1	1.388333168	1.120961221	-0.308617453	6.59E-05	9.57E-05
AL031714.1	0.649880589	0.836576008	0.364321967	0.030308509	0.034380428
AC002553.2	1.118138389	0.845788227	-0.402730374	1.70E-10	3.72E-10
TBX2-AS1	0.974149094	0.531094539	-0.875173899	1.59E-31	1.55E-30
LINC02693	1.053556898	0.490184399	-1.103871755	1.16E-47	4.13E-46
AC093110.1	2.685383986	0.529194001	-2.343259783	3.01E-53	2.46E-51
KMT2E-AS1	2.71437595	3.831967987	0.497464956	0.004681978	0.005766225
AP002807.1	0.495474334	0.885277061	0.837318712	3.46E-05	5.16E-05
AL162274.2	1.329907365	1.14859783	-0.211452016	3.08E-08	5.72E-08
BMPR1B-DT	0.131172637	2.574727137	4.294880841	1.43E-07	2.53E-07
LINC02361	0.726424569	0.933755436	0.36223174	0.242652723	0.252519161
SNHG7	7.5443296	7.113691751	-0.084794245	0.012101165	0.014198931
AC005229.4	1.316100942	1.763242369	0.421960651	6.20E-09	1.22E-08
ACVR2B-AS1	1.351264028	0.797287536	-0.761137574	8.91E-20	3.61E-19
AL109811.2	4.082525115	2.057469972	-0.988590386	4.43E-30	3.78E-29
TAPT1-AS1	1.291847947	1.002323041	-0.366088718	6.20E-12	1.52E-11
AL139246.5	0.439577355	1.687067165	1.94032844	1.46E-24	8.11E-24
Z82243.1	0.363843781	0.525774078	0.531123864	0.373956259	0.38621712
AP003392.1	1.54280701	1.034490671	-0.576636971	2.29E-12	5.85E-12
AC022400.6	0.717086705	0.653538238	-0.133875921	0.002018717	0.002591425
TTC39A-AS1	1.211253963	1.845228171	0.607297837	2.17E-05	3.31E-05
SNHG15	3.944928612	5.094090391	0.368825366	0.005079016	0.006217809
ITGB2-AS1	0.545123126	0.822585973	0.593584345	0.214313097	0.224740623
CASC15	0.806040203	0.765629373	-0.07420562	5.22E-05	7.62E-05
AL844908.1	0.678223432	1.032442941	0.606229518	0.044171109	0.049488562
AL731571.1	0.942852182	0.628821139	-0.58438189	3.71E-08	6.84E-08
AC091185.1	0.909744743	0.521031161	-0.804092153	5.66E-18	1.98E-17
ROCR	12.60018518	4.822636105	-1.385551077	2.04E-27	1.41E-26
AL136304.1	0.832234765	0.768561167	-0.114830472	0.000177937	0.00024784
AL354836.1	1.744334877	2.765843506	0.665042495	0.004049695	0.005055945
MRPS30-DT	1.822194689	14.53807931	2.996087667	0.186746221	0.19760356
AC004148.1	1.949763537	1.802432174	-0.113354196	0.000644106	0.000859157
AL031600.1	0.477028146	0.781657202	0.712461657	0.003251481	0.004096867
AL356311.1	0.492928505	4.021347777	3.028228793	4.29E-08	7.90E-08
AC245060.2	0.821768515	0.527027536	-0.640853716	1.92E-05	2.94E-05
ZNF793-AS1	0.973413779	1.513344897	0.636615719	7.42E-06	1.18E-05
CYTOR	2.231903607	4.716082414	1.079314209	9.58E-28	7.01E-27
AC022146.2	0.188055356	0.533548411	1.504461785	2.95E-08	5.51E-08
AL035661.1	16.9262507	25.11952915	0.569546982	3.17E-05	4.78E-05
AC005785.1	0.330360837	0.518338611	0.649852196	0.001487101	0.001927114
AC008115.3	0.945711836	2.183535963	1.207193734	2.59E-12	6.56E-12
AL033384.2	0.488830951	0.683917595	0.484486872	0.000158912	0.000222477
AP005131.2	0.191521858	0.821062403	2.099982818	1.15E-23	6.11E-23
U62317.1	0.489278368	3.68635088	2.913465993	1.23E-30	1.09E-29
TNFRSF10A-AS1	2.306828885	1.69031801	-0.448616297	3.69E-10	7.83E-10
LINC02446	0.345058744	0.929401475	1.429459943	0.014146574	0.01648086
AC015961.2	0.582903203	0.541553825	-0.106151595	0.000344382	0.00046852
DICER1-AS1	1.224409851	1.18460102	-0.047685323	0.001258471	0.001646466
TMEM99	6.850282493	10.32961709	0.592551388	1.90E-09	3.89E-09
AL390294.1	0.440569263	1.853671281	2.072944678	7.41E-09	1.45E-08
AC139530.1	1.532147127	1.826273952	0.253348353	0.334390867	0.346227712
AC016705.2	0.320098522	0.98844953	1.626651287	9.99E-15	2.88E-14
AL357033.4	1.364517187	1.252311107	-0.123797557	8.22E-06	1.30E-05
LINC02587	4.151901267	0.343241702	-3.596475387	1.06E-61	2.89E-59
U62317.4	0.104112075	0.662006668	2.668708344	2.49E-20	1.03E-19
AC010531.6	1.088053091	0.84682477	-0.361613579	2.26E-08	4.28E-08
AC010503.5	7.941588126	18.31038272	1.205162501	9.89E-35	1.16E-33
HCP5	10.55445627	14.22297602	0.430371109	0.974196386	0.974196386
AC232271.1	0.655631068	0.824759114	0.331088596	0.011489	0.013558344
BX537318.1	1.232885369	1.404603838	0.188124615	0.305526155	0.317143119
AC012467.2	1.856117155	2.153964566	0.214706743	0.027366067	0.031259148
AC090948.2	0.65504374	0.602501377	-0.120626706	3.86E-07	6.63E-07
FMR1-IT1	0.653744736	0.511756598	-0.353269628	0.000467456	0.000632803
AC108673.2	0.464664043	0.818440643	0.81668978	5.78E-06	9.24E-06
GACAT2	0.061875964	0.674987758	3.447410331	0.030561388	0.034619331
LINC00504	1.482585678	2.984560347	1.009402945	1.68E-05	2.61E-05
AC138956.2	0.790392267	0.69934376	-0.176567049	0.006710886	0.008106513
AC018752.1	1.659604325	1.052202962	-0.657426305	3.07E-18	1.12E-17
AP002336.2	0.416254242	0.741644746	0.833263314	0.001471313	0.001909676
AC004585.1	0.233367886	0.858756386	1.879642878	1.27E-28	9.92E-28
SNHG9	4.837176938	9.658183418	0.997586551	5.33E-12	1.32E-11
AC053527.2	0.602822606	0.58583698	-0.041234255	0.004421394	0.005486548
NDUFV2-AS1	0.901686488	1.032282004	0.195139339	0.822625353	0.824639124
NRAV	6.057030884	10.1258678	0.741362882	3.50E-22	1.64E-21
PSMA3-AS1	5.981481115	4.964517773	-0.268849175	1.30E-08	2.49E-08
AL591895.1	21.59117833	21.33860939	-0.016975819	0.002954557	0.003740003
AC093752.3	1.061013348	0.876344294	-0.275873121	3.18E-05	4.78E-05
AL031429.2	1.372035171	1.017599832	-0.431147126	4.02E-15	1.19E-14
EMSLR	1.218498338	3.267868121	1.423245479	2.33E-16	7.52E-16
HM13-IT1	0.875889556	1.360521549	0.635338936	2.34E-08	4.41E-08
AP000786.1	0.900805379	0.522742022	-0.785116304	6.25E-12	1.52E-11
AP001469.2	0.489161351	0.556278876	0.185497901	0.792559271	0.796449133
AL645933.3	2.921535368	1.694144965	-0.786169426	6.51E-20	2.65E-19
SNHG11	2.933586817	4.456242685	0.603162115	1.44E-11	3.44E-11
AL359715.1	0.915615259	0.633045133	-0.532433144	1.04E-15	3.21E-15
AC020558.2	0.885312816	0.554833316	-0.674132887	4.77E-18	1.68E-17
RFX3-AS1	0.699365852	0.504250722	-0.47190611	2.58E-13	6.96E-13
AC012510.1	1.094707757	1.522239253	0.475649347	1.08E-07	1.92E-07
SNHG14	1.314513412	0.768404643	-0.77459072	8.03E-27	5.26E-26
ZNF350-AS1	0.35942957	1.414172506	1.976177108	0.000170409	0.00023776
SRP14-AS1	1.778601648	1.018477537	-0.804329266	3.58E-40	6.98E-39
AL645608.7	0.48736276	1.083816356	1.153052402	0.000339231	0.00046228
AC137932.1	1.462588234	0.944543424	-0.630834633	1.55E-15	4.68E-15
LINC00265	1.314028696	1.655558488	0.333321197	0.002061148	0.002637626
AC009022.1	0.87338285	0.851985551	-0.03578524	0.029775296	0.0338694
AC005586.1	1.090226348	1.489030216	0.449745338	1.81E-06	2.98E-06
AL590764.1	0.366682683	0.559888469	0.610607334	1.13E-05	1.77E-05
SNHG30	5.822512076	5.233031618	-0.153994751	1.69E-07	2.97E-07
AL353804.1	1.399591963	1.203680345	-0.217553972	2.08E-18	7.82E-18
ASB16-AS1	3.37566512	4.960432779	0.555294206	7.44E-15	2.17E-14
AL049840.2	2.318598694	1.628366207	-0.509827951	3.53E-15	1.05E-14
CD2BP2-DT	1.770348272	5.492255397	1.633365512	6.61E-32	6.77E-31
AC005083.1	2.548856087	2.548426013	-0.00024345	0.171991946	0.182699616
AC010201.2	0.766220725	0.53828292	-0.509395399	1.22E-15	3.73E-15
AC011450.1	0.807168725	0.740743379	-0.123896451	2.20E-08	4.17E-08
AC132192.2	0.511177443	1.109186029	1.117605269	8.73E-22	3.96E-21
Z69706.1	1.23238934	1.060887946	-0.216185826	9.97E-06	1.57E-05
AC005034.6	2.535484275	1.649439897	-0.620285118	3.30E-19	1.30E-18
HOTAIRM1	4.799373017	1.648910946	-1.541332462	5.44E-44	1.49E-42
AC107294.2	1.346727127	1.322029855	-0.026702805	0.000167842	0.000234578
AC055822.1	0.965538935	1.259806728	0.383796079	0.063844177	0.070564617
LINC02188	3.461710548	1.81407051	-0.932254566	1.45E-24	8.11E-24
AC015911.3	0.677716478	0.542973988	-0.319798765	1.97E-12	5.05E-12
AC108010.1	2.567926832	1.814716477	-0.50085993	1.98E-12	5.07E-12
AP003306.1	1.379240434	0.428603052	-1.686159947	2.21E-23	1.15E-22
AC134312.5	0.088140482	0.838555575	3.250029707	6.66E-51	4.20E-49
AC096733.3	2.334497574	4.574742071	0.970578315	0.066341511	0.073029163
C2orf27A	1.848303915	3.229623652	0.80516406	3.72E-05	5.51E-05
AC027575.3	1.105433438	1.088431807	-0.022361136	0.00058437	0.000783304
AL022341.1	0.349723193	0.773241734	1.14470603	2.52E-12	6.41E-12
AC009133.1	0.720106811	1.582869669	1.136259653	4.06E-46	1.33E-44
AC002550.2	0.889703964	1.11478574	0.325369168	0.008961211	0.010667488
AP003352.1	1.270937237	1.864523278	0.552914022	9.99E-05	0.000142831
AC004825.2	1.639294389	0.693447136	-1.241217151	1.33E-48	5.44E-47
CAMTA1-DT	0.463332256	0.604344828	0.383324837	0.377748083	0.389641914
ZNF667-AS1	5.228782994	3.172751907	-0.720740482	1.57E-21	7.01E-21
LINC01355	1.271001624	1.526421523	0.264187545	0.100466203	0.109563009
EPB41L4A-AS1	9.141469225	4.814119338	-0.92515415	4.23E-31	3.94E-30
AL049840.4	2.298468959	1.624211139	-0.500933995	1.58E-20	6.62E-20
AL391121.1	1.266425077	1.683503777	0.41070523	0.015104521	0.0175221
AC253536.3	1.14063591	0.802102459	-0.507979918	3.19E-08	5.92E-08
AL157392.3	1.366004195	0.908039764	-0.589134533	3.48E-27	2.34E-26
AC145423.2	0.4490524	0.638477139	0.507751161	0.095386376	0.104161923
AC120114.1	0.302470833	0.561168935	0.891639115	3.86E-10	8.18E-10
BRWD1-AS2	0.41824754	0.805299817	0.94516895	9.63E-13	2.49E-12
AL035461.3	1.219785042	2.149490784	0.817367996	1.82E-13	4.96E-13
AC005034.4	6.220041302	5.819740452	-0.095969347	0.001354428	0.001763556
SPINT1-AS1	6.908792263	10.37494053	0.586597628	7.53E-08	1.36E-07
AC092171.5	1.026885096	1.553635031	0.597372876	1.78E-05	2.76E-05
AC138696.2	0.748749506	2.450572921	1.710564027	9.19E-30	7.45E-29
AC124312.2	1.374285271	0.665459524	-1.046258683	5.46E-27	3.61E-26
AC011477.2	2.991369347	3.630171279	0.279231567	0.003112587	0.003927902
AC244197.2	0.705892521	0.671927875	-0.071142154	0.026876544	0.030742863
AC010654.1	0.638735578	0.871907684	0.44895658	0.009918627	0.011755941
AL133355.1	3.1967144	1.614733389	-0.985293878	5.05E-41	1.06E-39
AL022328.1	1.059770718	1.057690909	-0.002834082	0.032684342	0.036871179
AC022150.2	2.147349923	2.234694727	0.057520458	0.805380617	0.808341575
MIR924HG	0.22645601	0.555186981	1.293742908	1.02E-12	2.62E-12
AL021707.8	1.228289663	1.089156298	-0.173439826	4.38E-05	6.45E-05
AC015871.3	2.529475083	1.984926477	-0.349752457	1.31E-08	2.50E-08
AC007292.1	0.519286823	0.742807472	0.51645671	0.000102509	0.000146009
AC026801.2	1.55363425	2.096561824	0.432378463	0.000591084	0.000791009
AL512598.1	0.933517441	0.603167939	-0.630117231	6.11E-19	2.36E-18
NEBL-AS1	0.876462579	1.1271081	0.362861489	0.053809696	0.059959375
AL512791.1	1.82727023	0.918313819	-0.992630846	2.97E-25	1.73E-24
AL590652.1	0.563414891	0.632312106	0.166439146	0.492175033	0.501357403
HEIH	16.50911538	14.76882949	-0.160707328	1.57E-05	2.45E-05
AC090948.1	0.761863472	0.58149376	-0.389768776	1.37E-21	6.12E-21
ADAMTSL4-AS2	1.47418471	0.752366146	-0.970410462	3.40E-24	1.86E-23
AL355075.2	0.894792335	0.628407618	-0.509852229	3.22E-07	5.55E-07
AL356417.2	0.189416278	0.992804236	2.389948951	5.21E-28	3.85E-27
AC015819.1	0.3851163	0.900267789	1.225060015	9.00E-20	3.63E-19
AC133552.5	2.101422609	3.256809491	0.632093005	0.009615969	0.011413737
AL355001.2	1.825959084	2.421091828	0.407003361	0.003323207	0.004180809
TDRKH-AS1	0.372891431	0.929868652	1.318271298	1.74E-36	2.23E-35
MIR222HG	1.104089159	0.49819243	-1.148081674	3.50E-38	5.73E-37
AC005291.1	0.635597934	0.930052078	0.549197066	0.000931699	0.001228762
AC008760.1	1.300124494	0.927379074	-0.487418698	3.56E-09	7.10E-09
AL021707.6	1.055806649	1.559516068	0.562752761	0.018590608	0.021444659
ZNF710-AS1	4.391395449	2.655467291	-0.725713697	3.48E-27	2.34E-26
AC026367.3	0.893764425	0.7160282	-0.319878216	8.01E-11	1.81E-10
AC015912.3	0.373534677	1.375870079	1.881030159	7.69E-21	3.32E-20
LINC01836	1.182103707	1.02580958	-0.20459366	1.02E-06	1.70E-06
AC127521.1	1.15459001	1.403594247	0.281745292	0.127954949	0.138434747
AL133370.1	3.455698095	3.254101282	-0.086718028	7.49E-11	1.70E-10
AC007878.1	0.749710381	0.731002838	-0.036456373	8.75E-27	5.69E-26
AC132872.1	4.878039682	2.876916784	-0.761778003	1.13E-26	7.20E-26
DM1-AS	0.817405035	1.033751277	0.338766076	0.378814033	0.390249928
MIR600HG	1.508718233	1.394054613	-0.114036313	0.000329497	0.000452024
AC008537.2	1.373136326	1.182299687	-0.215879091	2.40E-10	5.18E-10
AC107027.3	1.388396021	0.99990665	-0.473553819	9.98E-20	3.99E-19
AC087500.1	1.077147805	0.919317252	-0.228581509	0.000115179	0.000163486
AC138207.5	2.356542891	2.557797756	0.118230255	0.235582108	0.24547296
AC095057.3	1.467253389	0.832595137	-0.817431003	5.78E-23	2.90E-22
AC145098.1	0.478543411	0.758999341	0.665448828	5.89E-08	1.07E-07
MIR3936HG	1.193428129	1.077654666	-0.147216745	3.19E-05	4.80E-05
LINC01948	1.208056518	0.860022978	-0.490240841	9.12E-08	1.63E-07
AC074212.1	0.335703853	0.561037354	0.740907735	0.008887721	0.010595405
AC087222.1	0.764570086	0.552189367	-0.469485648	4.29E-12	1.07E-11
AC123023.1	0.056653956	0.671088818	3.566255115	1.18E-07	2.10E-07
AC084018.1	2.540460433	2.985965032	0.233107276	0.388332653	0.39955332
ARHGAP29-AS1	0.169829426	1.450544471	3.094436169	4.21E-16	1.33E-15
AC007406.5	3.449580325	2.8915037	-0.254600906	1.27E-08	2.44E-08
AC141002.1	0.635409817	0.556256369	-0.19193743	1.44E-06	2.39E-06
AC018809.2	1.179381916	0.915981339	-0.364640866	4.63E-23	2.34E-22
AC008915.3	0.991921452	1.914942696	0.949003434	1.38E-23	7.30E-23
AC000123.1	1.907821011	1.76876551	-0.109183027	3.87E-05	5.71E-05
LINC00472	1.454882784	1.24307419	-0.226990521	7.00E-12	1.69E-11
AC025857.2	1.200693645	2.238351342	0.898568409	5.77E-12	1.42E-11
AC024145.1	0.82446118	0.565513477	-0.54389016	2.30E-16	7.46E-16
NR2F1-AS1	1.020055919	0.636177606	-0.681146747	1.34E-26	8.49E-26
LINC01137	3.690842824	5.126945171	0.474149168	1.28E-08	2.45E-08
AC093010.2	22.69028379	10.74710571	-1.078126471	1.89E-50	1.11E-48
TYMSOS	0.312170044	1.361370038	2.124655253	1.82E-37	2.67E-36
AC132872.3	0.891921664	1.121832205	0.330867993	0.357266619	0.369446162
AC135050.3	0.699189039	0.625900721	-0.159748729	4.50E-06	7.26E-06
AC012313.2	1.22528922	1.745190013	0.510261796	1.90E-05	2.92E-05
ZNF32-AS2	1.004521689	1.117544238	0.153823228	0.763662998	0.769298888
AC002546.1	6.249691568	0.233232322	-4.743945354	3.03E-46	1.03E-44
HCG11	8.282762315	3.431199765	-1.271398867	3.85E-50	1.97E-48
AC006449.2	1.181065776	0.923187095	-0.355394351	6.65E-17	2.22E-16
MIR99AHG	2.217613223	0.615639264	-1.848850613	6.27E-61	1.28E-58
AC135178.4	0.68292573	0.48219585	-0.502109457	2.87E-24	1.58E-23
AC099343.3	0.306816729	0.592005165	0.948232617	1.51E-08	2.88E-08
AC013403.2	0.943994668	0.642491806	-0.555100657	3.02E-18	1.11E-17
AC011462.4	0.761528641	1.075968839	0.498666095	0.01735522	0.020047849
AL136531.1	0.802755072	0.738221946	-0.120905248	0.000142302	0.000199906
AL390719.2	1.325652957	2.665657185	1.007788113	5.59E-11	1.28E-10
LY6E-DT	0.676263549	0.647474582	-0.062762037	2.84E-05	4.29E-05
AC011476.3	0.903888812	0.744170383	-0.280512342	0.000275166	0.000379396
LINC00653	0.969841925	0.742685901	-0.38499743	7.61E-08	1.37E-07
AL157387.1	21.58055468	38.99945392	0.853721977	0.748580227	0.755033505
LINC02544	0.445531948	5.354683148	3.587200417	9.40E-50	4.30E-48
AC144450.1	0.434176915	1.084163488	1.3202274	1.33E-09	2.75E-09
AZIN1-AS1	0.654942026	0.906418043	0.468809371	0.032296541	0.036483954
LINC01614	0.201205025	8.97879843	5.479784151	1.49E-63	1.22E-60
AP001453.4	0.640132606	1.500812707	1.229301245	3.46E-37	4.88E-36
AC112721.2	0.063893826	0.645457129	3.336572831	3.26E-45	9.52E-44
AC092171.4	0.266585831	0.743394689	1.479528278	4.15E-28	3.09E-27
Z68871.1	0.734735363	0.725989842	-0.017275351	0.003855662	0.004828421
AP001107.4	0.803315282	0.710560674	-0.177008477	0.000199417	0.000276817
AC087276.2	0.797914135	0.56061901	-0.509212838	1.73E-17	5.94E-17
AL035071.1	2.955048982	3.336718787	0.175248059	0.842375722	0.843405521
AC009779.3	4.656655557	4.249118896	-0.13213046	0.000284318	0.000391355
AL137779.2	0.836807318	0.649452027	-0.365672506	8.82E-11	1.98E-10
CDC37L1-DT	1.459898455	1.261834215	-0.210345649	2.62E-08	4.92E-08
AC022167.2	0.706302678	0.852062098	0.270672011	0.01303757	0.015237804
VPS9D1-AS1	2.076662495	3.345876624	0.688117484	0.011683701	0.013768276
LINC01535	0.429645854	0.610550701	0.50696313	0.100757697	0.109589049
LINC01615	0.201699881	0.772209379	1.936781842	1.57E-27	1.12E-26
AC083843.3	2.268107257	0.981648265	-1.208210776	4.23E-27	2.82E-26
AC008735.2	1.794943285	2.358135773	0.393708526	0.150560518	0.161188319
AL109614.1	0.678724358	0.552151244	-0.297762286	2.30E-10	5.00E-10
H1FX-AS1	0.935498223	0.910335903	-0.039335932	3.62E-05	5.37E-05
AC008763.1	1.415199335	2.388745503	0.755247881	0.000511293	0.000689866
AC108134.2	0.734874917	1.02282312	0.476986061	0.003790638	0.004754262
AC092117.1	0.353322247	0.558936002	0.661698511	0.000758237	0.001006477
AGBL5-IT1	1.390237281	0.937449144	-0.568518806	9.58E-15	2.77E-14
EBLN3P	11.49730712	13.5634752	0.238430875	0.002587393	0.003290489
AC026401.3	4.053958599	7.465309561	0.88087073	2.52E-18	9.24E-18
AC106738.2	1.297163716	2.460212831	0.923422553	0.005750348	0.007008236
MAPT-AS1	0.212287122	0.75228743	1.825267131	0.167232923	0.177875018
STARD7-AS1	1.640364329	1.571251683	-0.062101987	0.00195657	0.00251559
LINC01133	2.051812286	1.837381794	-0.15924731	1.17E-20	5.01E-20
AC009318.4	0.732763974	0.56465204	-0.375986478	1.25E-06	2.07E-06
AC083880.1	0.344809655	0.916817597	1.410834563	1.68E-22	7.94E-22
AC003102.1	0.78102366	1.513103306	0.954072331	3.31E-11	7.71E-11
FAM198B-AS1	2.872226623	2.33642686	-0.297865709	1.89E-07	3.31E-07
AL359715.3	0.971647202	0.7574614	-0.359260206	2.98E-13	8.02E-13
AC002116.2	0.427329987	0.839860843	0.974799748	9.61E-23	4.72E-22
AC093627.4	1.074077871	0.968421878	-0.149391016	1.72E-06	2.83E-06
AC093297.2	4.61380315	15.63509809	1.760759913	3.46E-08	6.40E-08
GARS1-DT	1.067643155	0.98592307	-0.114882542	7.88E-08	1.42E-07
AC020907.4	0.691641307	0.914761979	0.403372368	0.023561992	0.02698919
BET1-AS1	0.914845463	0.543742752	-0.750603798	2.48E-26	1.55E-25
AL031775.2	0.958437596	0.954963364	-0.005239114	0.023372451	0.026809576
AL365330.1	1.275483926	1.655770477	0.376457982	0.007673063	0.009200936
SDCBP2-AS1	1.190171673	0.903802494	-0.397090243	3.50E-23	1.80E-22
OTUD6B-AS1	5.178631425	4.941701663	-0.067562966	8.83E-05	0.000126927
AL137003.1	2.17029368	1.770230982	-0.293952661	3.42E-05	5.11E-05
AC010186.3	1.5610256	2.13422653	0.451219117	0.000736865	0.000979696
AL109936.3	0.593097746	1.110184997	0.904458309	1.99E-07	3.46E-07
PAXIP1-AS2	3.387260489	1.938047758	-0.805514815	5.05E-32	5.23E-31
BAIAP2-DT	5.354803899	7.343439756	0.455622255	1.68E-07	2.96E-07
AC127024.5	1.889738298	2.215330681	0.22933561	0.726416895	0.733582536
PCED1B-AS1	1.415236819	2.170284697	0.61684082	0.161301323	0.172237006
AC092119.2	0.321152853	0.699418225	1.122895276	1.18E-16	3.87E-16
AL096828.3	0.255024136	1.048458397	2.039563916	2.04E-40	4.19E-39
AC008443.5	1.820023864	1.607330199	-0.17929103	2.35E-08	4.42E-08
SCAMP1-AS1	3.807593242	3.368577402	-0.176739917	4.85E-05	7.14E-05
AP001816.1	5.698438796	4.38575519	-0.377741434	6.09E-15	1.79E-14
LINC01176	2.062407847	2.860301323	0.47183748	0.12261909	0.132837347
RNF213-AS1	0.555491219	0.516719828	-0.104381861	5.65E-08	1.03E-07
MELTF-AS1	1.630986619	2.828296519	0.794188434	0.000103343	0.000146941
ZNRD2-AS1	0.788852972	1.029790841	0.384523006	5.87E-07	9.93E-07
AL139393.3	1.266662327	3.061999066	1.273441867	2.81E-21	1.23E-20
AC011445.2	0.662327798	1.556424648	1.232618418	8.76E-11	1.98E-10
LINC01011	1.105663533	1.289552999	0.221958645	0.02994504	0.03401524
SNHG10	1.508482449	2.049626646	0.442263225	0.001011008	0.001331214
HECW2-AS1	0.986322212	0.683891015	-0.528292587	5.11E-05	7.49E-05
U62317.2	2.528661503	5.208184316	1.042406581	9.17E-25	5.18E-24
TP53TG1	13.1054296	19.41234639	0.566809862	1.70E-07	2.98E-07
AC142472.1	0.848767188	0.649959873	-0.385018233	7.79E-16	2.43E-15
LINC01569	0.944424577	1.985342837	1.071880668	1.58E-21	7.01E-21
UGDH-AS1	1.250450509	1.011839467	-0.305467541	3.99E-10	8.42E-10
AC131009.3	0.984979858	1.348818968	0.453530601	0.000301841	0.000414778
RAD51-AS1	4.208679051	2.616460782	-0.685750861	4.92E-15	1.45E-14
AC073257.2	1.728892205	1.036301294	-0.738404408	8.31E-19	3.15E-18
ZNF32-AS1	0.473379489	0.619472995	0.388044194	0.028375616	0.032367172
AC005046.2	1.129778639	0.787233998	-0.521175697	1.71E-17	5.88E-17
AC103760.1	0.953244317	2.249143609	1.23845785	1.25E-11	2.99E-11
AC011472.1	1.11764665	0.561439043	-0.993262845	1.27E-39	2.36E-38
CD44-AS1	0.730830787	1.064352942	0.542367316	0.504305892	0.512439858
AC245014.3	0.294700888	0.648843	1.138618022	0.000378442	0.000513152
LINC00511	0.112039902	0.788429672	2.814969441	4.46E-31	4.10E-30
AC109454.2	0.590192368	0.583058642	-0.017544275	0.009344518	0.011107634
SREBF2-AS1	1.151619559	1.385541686	0.26678592	0.018873781	0.021740684
AC011481.1	0.455554618	0.606613707	0.413154065	0.013042369	0.015237804
AC024361.1	0.546597304	0.682066605	0.319434284	0.179620725	0.190556184
LINC01351	0.070099653	0.550485652	2.973225745	0.001401691	0.001822198
AL590560.3	1.862587032	1.852529278	-0.007811495	0.001181591	0.001548357
AC011472.2	0.307248267	0.604881757	0.977248278	2.41E-14	6.83E-14
AL513550.1	1.665397837	1.321951333	-0.333197789	3.35E-09	6.75E-09
AC007938.3	2.565875021	0.860778444	-1.575737047	3.46E-41	7.65E-40
MIR155HG	0.438923921	0.936178582	1.092812862	1.48E-11	3.52E-11
MIR3142HG	0.370686871	0.554299519	0.580464736	0.214936561	0.225106193
AC011444.1	0.396956092	0.622579426	0.649278465	0.002853299	0.003617417
AP003559.1	0.37722628	0.662938738	0.813445371	0.001152187	0.001512246
LINC00342	6.518959742	4.17677301	-0.642253025	1.34E-13	3.69E-13
IQCH-AS1	1.588844964	1.342569573	-0.242981505	9.75E-08	1.74E-07
AC008124.1	2.453412535	2.021176724	-0.279594369	4.05E-10	8.53E-10
AC009065.5	0.618723651	1.090383433	0.817468461	8.67E-13	2.25E-12
AL589765.4	0.722514754	2.007259223	1.474127989	3.66E-26	2.26E-25
AC036108.3	2.299028811	0.41347356	-2.475157563	3.80E-50	1.97E-48
STAG3L5P-PVRIG2P-PILRB	0.943995166	0.923969716	-0.030933905	0.057217669	0.063326042
AC024075.2	6.469970605	3.862354872	-0.744278433	2.90E-33	3.08E-32
C1RL-AS1	0.862296872	0.80350974	-0.101869134	0.001037583	0.001364014
AC012615.1	1.994596257	2.75458647	0.465739004	2.09E-06	3.42E-06
CR936218.1	1.176733507	1.027713775	-0.195349111	1.65E-06	2.73E-06
AC018926.3	0.675753836	0.541973874	-0.318274489	1.12E-10	2.51E-10
AC022098.1	0.907600328	0.657882936	-0.464226237	1.35E-22	6.49E-22
AC138028.4	1.382826993	1.014301988	-0.44713342	4.76E-13	1.27E-12
SNHG1	8.826577515	11.70455589	0.407144145	0.000555317	0.000746805
AC104667.2	0.536532033	1.581603239	1.559651519	4.94E-30	4.17E-29
AC098484.1	2.843026098	1.868876289	-0.605256271	2.65E-26	1.64E-25
AC109460.2	0.766022176	0.886883908	0.211359112	0.162736539	0.173543262
AL121772.3	1.118250558	0.698475743	-0.67896156	5.58E-13	1.49E-12
AP000251.1	0.164799974	0.916495264	2.475411409	1.13E-37	1.71E-36
MAGI2-AS3	3.977697907	0.911680671	-2.125333218	4.64E-63	1.90E-60
AC002398.1	1.317374827	2.166491113	0.717694431	5.72E-17	1.93E-16
AL049840.6	9.2889457	7.61409851	-0.286841624	1.08E-13	3.01E-13
AC147067.2	1.196906925	0.4887655	-1.292096609	2.11E-34	2.40E-33
AC016866.1	0.429014547	0.623438608	0.539220931	0.011938299	0.014048084
AC015922.3	14.18244128	8.942896982	-0.665291729	1.96E-28	1.51E-27
AC020915.2	0.723795024	0.960892945	0.408794518	0.0921381	0.100883829
AL121790.2	0.304053798	1.097747957	1.852148334	0.00221146	0.002821162
AL132989.1	1.923709701	1.426151062	-0.431764301	2.96E-10	6.33E-10
AC102953.2	0.70232095	0.693047253	-0.01917675	0.004572092	0.00565641
AC004923.4	0.300885326	0.543746963	0.853721689	1.14E-09	2.38E-09
AL122035.1	2.815190947	1.627923079	-0.790200248	2.48E-31	2.34E-30
AC025287.3	0.682709171	0.579222499	-0.237153489	3.61E-05	5.36E-05
AL158163.1	0.692672482	0.570211265	-0.280676819	3.07E-11	7.17E-11
AC108134.4	0.759197678	2.057965235	1.438671125	4.13E-18	1.47E-17
USP30-AS1	0.427467304	1.091243328	1.352086852	9.78E-09	1.90E-08
MIATNB	1.013238487	0.790240092	-0.358610837	3.49E-19	1.37E-18
AC104825.1	5.427588891	4.550450829	-0.254301964	2.15E-05	3.29E-05
AC008906.1	0.775732376	0.560754427	-0.46818991	1.34E-16	4.37E-16
AL355353.2	1.021396136	1.828951568	0.840474365	1.50E-08	2.87E-08
AL031673.1	1.056542534	1.862396863	0.817809686	1.07E-08	2.07E-08
AC008982.2	0.886849721	0.736216254	-0.268560055	9.57E-06	1.51E-05
AC108673.3	2.045761828	1.4954637	-0.452045301	7.16E-11	1.63E-10
AC108449.2	4.845945656	2.7791985	-0.802109345	8.75E-22	3.96E-21
EIF3J-DT	3.39326732	2.344408942	-0.533450844	1.93E-17	6.54E-17
ATP2A1-AS1	0.313327826	1.455109044	2.215382469	1.54E-43	3.94E-42
AC244517.7	0.878200275	0.592610917	-0.567464781	5.92E-18	2.06E-17
AL359921.2	2.263718371	2.72729859	0.268778174	0.403039039	0.414164332
AL451165.2	3.093561923	4.163246582	0.428440097	0.00024743	0.000341729
SNHG17	3.550596437	5.530436845	0.63933205	2.03E-09	4.13E-09
AC138207.2	0.984746935	0.707062646	-0.477914978	2.99E-15	8.92E-15
AP000692.1	0.378359921	0.579066163	0.613968923	7.97E-05	0.000114904
AC087623.1	4.115656489	2.342606961	-0.813007652	6.81E-22	3.11E-21
AL359076.1	5.923356256	4.625277464	-0.356874945	1.49E-20	6.25E-20
LINC01857	0.389915226	1.113359261	1.513686803	8.64E-24	4.63E-23
FGD5-AS1	37.39701111	30.77722084	-0.281060007	1.67E-13	4.59E-13
ENTPD3-AS1	1.27227882	1.018714409	-0.320665216	2.45E-16	7.86E-16
AC016727.1	1.218745143	1.054142334	-0.209326792	2.53E-10	5.45E-10
TM4SF1-AS1	1.874795857	1.514778611	-0.307626557	9.42E-10	1.97E-09
AC018809.1	0.41807715	0.611029308	0.547472385	0.000803125	0.001062617
AC018653.3	0.789915459	0.921269933	0.221925672	0.458780421	0.470264287
AC009093.1	0.184264369	0.755908842	2.036435138	2.03E-36	2.55E-35
AC073896.3	1.090773635	1.082140849	-0.011463446	0.055152039	0.061371631
RAB11B-AS1	3.158242254	2.181743533	-0.533640317	5.52E-22	2.54E-21
TMEM161B-AS1	1.600030826	1.27871006	-0.323410521	4.91E-12	1.21E-11
ST7-AS1	1.534729326	0.823953841	-0.897348813	2.26E-24	1.25E-23
AC008610.1	1.017783525	1.906682454	0.905633849	3.45E-09	6.89E-09
XIST	12.64940874	7.847101675	-0.688838153	9.77E-11	2.19E-10
LINC00174	1.422708489	1.738770065	0.289427078	0.14489418	0.155528615
AC010168.2	0.673932602	1.858185937	1.463218646	5.43E-11	1.25E-10
AC073508.3	3.150842123	4.303198135	0.449671801	0.0051012	0.006235646
AC120498.4	1.239480208	6.103697467	2.299948221	5.64E-12	1.39E-11
AL513327.2	0.299275584	0.553370454	0.886771034	0.005387617	0.006575944
MAST4-AS1	0.655768633	0.524333052	-0.322703405	8.15E-19	3.12E-18
RUSC1-AS1	1.132254544	1.752332943	0.630078584	5.94E-07	1.00E-06
DLEU2	0.397954974	0.924994126	1.216838998	2.10E-31	2.00E-30
AC009118.3	1.846663181	1.091418603	-0.758716213	5.00E-24	2.69E-23
LINC01711	0.342664834	0.933656559	1.446093816	4.82E-21	2.09E-20
OIP5-AS1	12.35528049	9.657048661	-0.355473511	1.46E-15	4.44E-15
AC139887.4	0.519546952	0.518467782	-0.002999791	6.64E-06	1.06E-05
AP000553.2	0.157992675	0.60652896	1.940718858	2.03E-26	1.28E-25
AP001505.1	2.490548097	3.857553455	0.631222876	0.031688721	0.035846771
AC008771.1	5.063448294	9.990812476	0.980481787	4.24E-24	2.30E-23
AC138904.1	0.109988806	0.624186001	2.504619303	6.34E-38	9.98E-37
AC022007.1	5.040087215	2.020840685	-1.318493109	6.87E-29	5.47E-28
PAXBP1-AS1	0.64728064	0.529957598	-0.288514418	4.27E-18	1.51E-17
ZSCAN16-AS1	3.036051894	2.300650823	-0.400154413	2.48E-14	6.99E-14
AP001628.1	0.357352761	0.530442059	0.569846238	0.005805071	0.007064418
AC040970.1	0.653439282	1.500387097	1.199209669	1.08E-20	4.64E-20
AC016394.3	0.656120602	0.980887276	0.580126329	0.000582551	0.000782147
AC093227.1	1.914809384	1.679915048	-0.188812502	2.68E-05	4.06E-05
VPS13B-DT	3.148719709	2.631744956	-0.258745655	5.34E-14	1.50E-13
AC022706.1	2.087792846	0.950282946	-1.135549529	5.03E-41	1.06E-39
AC023509.3	2.426904251	2.268643424	-0.097287321	7.00E-07	1.18E-06
U73166.1	0.301706636	0.643635684	1.093097886	2.80E-10	6.00E-10
AC040977.1	4.93577909	3.637112828	-0.440484145	1.90E-17	6.49E-17
AL121832.2	1.132308421	2.687979497	1.247255157	7.32E-16	2.29E-15
ACTA2-AS1	5.944214714	0.977016837	-2.6050309	5.54E-42	1.26E-40
TPT1-AS1	2.81002465	0.959409081	-1.550364786	1.34E-43	3.54E-42
AC018638.7	0.995545622	0.517712039	-0.943337562	1.91E-27	1.33E-26
AL157838.1	0.31150615	0.86353244	1.470989732	4.91E-19	1.91E-18
DLG5-AS1	1.390083559	1.771550908	0.349841316	0.005056919	0.006209321
AL031670.1	0.759793065	0.641168837	-0.244902237	4.64E-08	8.49E-08
AC234775.3	0.896065723	0.508944172	-0.816097141	1.76E-23	9.23E-23
AC022784.5	0.448321824	0.639795728	0.513076629	0.105634804	0.114589278
SEMA3B-AS1	2.211255124	3.297529285	0.576519986	0.131875709	0.142488398
AP005131.3	0.088434297	0.782109514	3.144692737	1.05E-16	3.48E-16
CCDC18-AS1	3.602823194	2.166556801	-0.733723794	4.01E-18	1.43E-17
SNHG26	1.638648647	0.386366237	-2.084465616	2.30E-51	1.57E-49
ALOX12-AS1	1.226960505	0.924680339	-0.408062191	8.25E-19	3.14E-18
RERG-IT1	2.039624181	1.680391491	-0.279505962	1.29E-06	2.14E-06
AP000766.1	1.004307185	0.674545012	-0.574213988	1.26E-21	5.69E-21
AL391069.2	0.413464491	0.789887555	0.933883856	2.40E-15	7.24E-15
AC107375.1	1.750453683	1.538337847	-0.186356509	4.37E-09	8.65E-09
AC087623.2	0.269463822	0.551831127	1.034135246	3.59E-05	5.35E-05
ARHGAP27P1-BPTFP1-KPNA2P3	1.378298794	1.152257385	-0.258425661	6.55E-09	1.29E-08
AL451085.3	0.679062808	0.964494966	0.506228689	0.000102154	0.000145756
AL121929.3	0.260536504	0.649123591	1.317007664	0.033506759	0.037746954
SNHG19	28.56543097	39.62741794	0.472228671	0.205117178	0.21564951
AL121820.2	1.876728857	2.930543753	0.642948147	0.068213208	0.074988749
AC067852.2	1.937606871	2.254447088	0.218497765	0.015688564	0.018148211
AC074032.1	1.069338186	0.85852328	-0.316789028	2.48E-16	7.92E-16
AL357033.3	0.926169953	0.732940473	-0.337580921	3.44E-09	6.89E-09
AC093484.4	0.480257563	0.855407694	0.83280385	0.000118941	0.000168243
AC026369.2	0.780912873	0.886885114	0.183585636	0.000125959	0.000177252
SERPINB9P1	1.54244734	1.224046344	-0.333563054	0.000336319	0.000459842
AC138207.4	0.728545373	0.892595076	0.292987023	0.021612761	0.024825879
MCCC1-AS1	0.539412549	0.506719814	-0.09020084	0.001690743	0.002180659
LINC00893	0.969391248	0.683361712	-0.504429639	2.42E-11	5.71E-11
ZNF460-AS1	0.996453409	0.866212613	-0.202081171	6.18E-07	1.04E-06
AL390728.6	3.782505353	5.342745198	0.498239091	9.17E-05	0.000131521
NPTN-IT1	0.87843118	0.528901112	-0.731931256	5.77E-20	2.36E-19
CTBP1-DT	2.38318051	3.207245193	0.428446421	4.18E-15	1.24E-14
ARRDC1-AS1	2.871934882	3.862762017	0.427609759	8.38E-08	1.51E-07
AC022364.1	1.582408015	0.917309355	-0.78664138	1.40E-36	1.83E-35
YTHDF3-AS1	0.901905157	1.875622456	1.056321823	6.90E-13	1.83E-12
ATXN1-AS1	1.539557616	1.448783399	-0.087673939	0.188158266	0.198584561
AL021707.3	0.801401881	0.671719391	-0.254667219	3.59E-07	6.19E-07
AC073611.1	0.772035049	0.991241301	0.360569955	2.55E-10	5.49E-10
AC114956.2	0.423229712	0.518109278	0.291815506	0.48282855	0.493678629
AC100810.1	8.383940043	7.030016865	-0.254100249	2.06E-11	4.88E-11
LINC00662	1.245257465	1.553244588	0.318840968	0.012072287	0.01418537
AC002064.3	1.32148253	0.935377839	-0.498536198	2.36E-18	8.73E-18
AC027288.3	0.367036467	0.52883727	0.526900447	0.042109801	0.047243736
AC006042.1	2.686802797	3.934098451	0.550142625	0.003939275	0.004925598
AC012181.1	0.715682844	0.6526906	-0.132921136	0.000203453	0.000281466
LINC00641	3.537580959	1.365850729	-1.372963342	1.30E-49	5.62E-48
AC004253.1	0.743235818	0.699474348	-0.08754888	0.000762501	0.001010499
AC020765.2	0.431617649	0.872994657	1.016218964	2.35E-10	5.10E-10
AL360181.2	1.570379932	1.328180478	-0.241662444	0.000124669	0.000175738
AP006621.2	1.633260081	1.582497683	-0.045551157	0.008836547	0.010565156
AL390760.1	0.667857077	0.63893774	-0.063864037	0.065640389	0.072452127
EP300-AS1	0.588509525	0.782759752	0.411503812	0.160712741	0.171832552
CD27-AS1	5.350285163	6.092402175	0.187395394	0.141056318	0.151806997
LINC01004	0.942129878	1.463194698	0.63512389	4.36E-08	8.00E-08
KIAA1671-AS1	4.027035592	2.000258831	-1.009531528	2.45E-20	1.02E-19
AL049840.5	2.738493278	1.760584986	-0.637327469	1.29E-27	9.34E-27
AC010761.1	1.293438624	1.686384083	0.382721558	0.09339474	0.10212322
AL354696.1	0.561877124	0.618757913	0.139120405	0.692502678	0.701062661
CARD8-AS1	1.957508576	1.523382318	-0.361740572	6.59E-12	1.60E-11
LINC-PINT	1.52274442	1.134111244	-0.425111657	2.06E-25	1.22E-24
AC005899.7	1.300787247	0.926517489	-0.489494905	2.82E-16	8.99E-16
AC005104.1	0.965895725	0.868244289	-0.153766432	0.00073235	0.000975276
AC010542.6	1.349426987	1.838529779	0.446205625	2.36E-05	3.59E-05
AC012306.2	1.809336952	1.78295506	-0.021190765	0.015092804	0.0175221
AC139887.2	1.035779763	1.674688587	0.69317557	0.004790048	0.005890464
MIR762HG	0.569981251	0.899716104	0.658555381	1.19E-14	3.42E-14
AC063948.1	0.444304497	0.729743401	0.715840517	1.52E-09	3.12E-09
MUC20-OT1	1.212973943	1.044487321	-0.215753579	3.29E-06	5.35E-06
AC109322.1	0.649630977	1.685622436	1.375589089	1.10E-22	5.34E-22
SNHG16	4.326536731	5.343283781	0.30451399	0.065968069	0.072715812
SLC25A21-AS1	1.645956005	1.040230335	-0.662022758	1.17E-18	4.40E-18
AC048341.2	1.485617758	1.792777888	0.271133794	0.163075649	0.173678747
AC040169.1	0.906113309	1.84545772	1.02621531	3.83E-06	6.21E-06
AC005332.5	1.102465051	1.371601223	0.315128174	0.232486869	0.242556364
AC008969.1	0.726534248	0.723395914	-0.006245358	0.006508982	0.007885882
AC002553.1	1.165321361	1.075209114	-0.11611059	2.68E-05	4.06E-05
AC024060.2	3.612568839	4.258328721	0.237262244	0.075145611	0.082388562
LINC00160	0.569198006	1.69686575	1.575869916	1.04E-11	2.50E-11
BX322562.1	1.180974573	1.057317242	-0.159569589	1.08E-05	1.70E-05
AC107068.1	0.917074651	0.80092354	-0.195374652	5.12E-06	8.23E-06
AC027702.2	0.371879676	0.814556365	1.13117863	3.01E-08	5.60E-08
SOX9-AS1	1.442140189	0.555446901	-1.376490509	5.49E-26	3.31E-25
GATA3-AS1	0.925966417	5.08832168	2.458158104	1.88E-13	5.11E-13
AL139349.1	0.695673227	1.045866018	0.588216341	0.202414949	0.213082061
AL135999.1	0.86622629	0.821389249	-0.076677896	0.056449283	0.062560166
AC004832.4	0.405520109	0.687687154	0.76197894	0.187463068	0.198106133
AL049840.7	1.1321573	0.723185333	-0.646637094	3.59E-25	2.07E-24
AL121655.1	0.72778746	0.523348489	-0.475745261	8.99E-15	2.61E-14
AC138932.6	0.394153611	0.662843226	0.749909695	0.00583381	0.007088858
AL133371.2	1.198361817	0.962145456	-0.316736641	4.74E-07	8.08E-07
AL359091.4	0.646365791	0.737481579	0.190256169	0.071710525	0.078727775
LMNTD2-AS1	0.687897615	2.107634936	1.615359241	1.76E-10	3.84E-10
AC007566.1	1.553993281	0.94382799	-0.719384403	4.54E-23	2.31E-22
AL512306.2	0.892341998	0.62822183	-0.506322665	1.55E-07	2.73E-07
AL139287.1	6.360229945	6.983126132	0.134794107	0.207540897	0.217917942
WARS2-AS1	1.252486263	1.119968728	-0.161336331	2.29E-08	4.33E-08
AC097641.2	0.471577861	0.653975588	0.471740794	0.004133422	0.005152622
AC090425.2	1.005329112	1.302935789	0.374098117	0.004185123	0.005201238
AC090589.3	1.366112805	1.24518514	-0.133716353	0.000200085	0.000277276
AC025171.4	0.512229049	0.773235643	0.594119069	0.029208506	0.033270885
AC006942.1	0.532834323	0.840220159	0.657080382	0.006542277	0.007914512
AC092910.3	0.367341602	0.583071205	0.666549784	3.30E-12	8.26E-12
AP003486.1	3.528903222	1.962035114	-0.846869004	1.80E-43	4.33E-42
AP002907.1	0.456296527	0.674959823	0.564829955	0.004624705	0.005712871
AL078581.2	1.705148564	1.100863968	-0.631261234	1.07E-22	5.20E-22
AL136295.6	1.019830315	1.298797793	0.348847709	0.005079016	0.006217809
GEMIN7-AS1	0.525147783	0.918999885	0.80734121	2.32E-11	5.48E-11
MIR210HG	0.551070625	1.600935263	1.538605839	2.34E-21	1.03E-20
AP005131.7	0.331885667	1.352413581	2.026778179	2.43E-25	1.43E-24
AC011472.4	0.775907339	0.477842	-0.699350707	1.62E-31	1.56E-30
AC036214.2	0.956063834	1.605213042	0.747585931	1.91E-08	3.62E-08
AC023024.1	0.364730264	0.723422198	0.988007954	1.59E-05	2.48E-05
ADNP-AS1	1.508696598	1.444795309	-0.062437592	3.79E-05	5.61E-05
AC093799.1	1.112251994	0.484576191	-1.198688257	1.02E-38	1.74E-37
AGAP2-AS1	6.079784948	8.070437218	0.40862654	0.004645086	0.005729406
LINC00106	1.811050208	1.507543676	-0.264626742	7.88E-06	1.25E-05
AP003555.1	0.679953015	1.159425789	0.769903516	1.25E-09	2.60E-09
AC139887.1	0.588004035	0.909924994	0.629921572	0.000541279	0.000729124
