# Supplementary material for: Predicting the immune landscape of invasive breast carcinoma based on the novel signature of immune‐related lncRNA
Source: Cancer Med. 2021 Aug 11;10(18):6561–75. doi: 10.1002/cam4.4189 (PMC8446415; doi:10.1002/cam4.4189)
Supplement: Supplementary file 7 — Table S5 [file CAM4-10-6561-s007.xls]

## Sheet: Sheet1
Table S5 (The detailed values of univariate and multivariate Cox regression analysis)
univariate Cox regression analyses
id	HR	HR.95L	HR.95H	pvalue
Age	1.04217	1.0237	1.06096	5.96272e-06
Stage	2.47312	1.82885	3.34435	4.08919e-09
T	1.96059	1.45775	2.63689	8.48498e-06
M	9.2456	4.59679	18.5958	4.42375e-10
N	1.74448	1.39038	2.18876	1.53156e-06
ER	0.588475	0.365934	0.946353	0.02871
PR	0.691293	0.441783	1.08172	0.106071
HER2	1.37382	0.810638	2.32828	0.238005
Subtype	1.35018	1.05072	1.735	0.0189429
riskScore	1.01382	1.01025	1.0174	2.45548e-14
multivariate Cox regression analyses
id	HR	HR.95L	HR.95H	pvalue
Age	1.0418	1.02271	1.06125	1.42163e-05
Stage	1.36177	0.704319	2.63294	0.358647
T	1.28719	0.871364	1.90146	0.204708
M	2.31776	0.803907	6.68237	0.119721
N	1.27281	0.890237	1.81978	0.185994
ER	1.49745	0.220313	10.178	0.679661
PR	1.55835	0.619298	3.92128	0.346073
HER2	1.57143	0.844697	2.92341	0.153558
Subtype	2.51435	0.894836	7.06491	0.0802624
riskScore	1.01167	1.00751	1.01585	3.48587e-08
