# Supplementary material for: Predicting the immune landscape of invasive breast carcinoma based on the novel signature of immune‐related lncRNA
Source: Cancer Med. 2021 Aug 11;10(18):6561–75. doi: 10.1002/cam4.4189 (PMC8446415; doi:10.1002/cam4.4189)
Supplement: Supplementary file 8 — Table S6 [file CAM4-10-6561-s001.xls]

## Sheet: Sheet1
Table S6 (The correlation of tumor infiltrating immune cells)
immune	cor	pvalue
T cell CD4+_TIMER	-0.139799	6.48565e-06
T cell CD8+_TIMER	-0.0994494	0.00137237
Neutrophil_TIMER	-0.112273	0.000299702
Macrophage_TIMER	0.117331	0.00015711
B cell naive_CIBERSORT	-0.0871339	0.00507155
B cell plasma_CIBERSORT	-0.0799671	0.0101354
T cell CD8+_CIBERSORT	-0.188952	9.30891e-10
T cell CD4+ memory resting_CIBERSORT	-0.065626	0.0349479
T cell follicular helper_CIBERSORT	-0.132013	2.07691e-05
T cell gamma delta_CIBERSORT	-0.107741	0.000522896
NK cell resting_CIBERSORT	0.0902143	0.00370876
NK cell activated_CIBERSORT	-0.0610842	0.0496784
Macrophage M0_CIBERSORT	0.114888	0.000215319
Macrophage M1_CIBERSORT	-0.180729	4.91933e-09
Macrophage M2_CIBERSORT	0.259923	2.67227e-17
Myeloid dendritic cell resting_CIBERSORT	-0.0694487	0.0256086
Mast cell resting_CIBERSORT	0.087755	0.00476502
B cell naive_CIBERSORT-ABS	-0.148401	1.66414e-06
B cell plasma_CIBERSORT-ABS	-0.127011	4.24335e-05
T cell CD8+_CIBERSORT-ABS	-0.204523	3.22887e-11
T cell CD4+ memory resting_CIBERSORT-ABS	-0.130769	2.48683e-05
T cell CD4+ memory activated_CIBERSORT-ABS	-0.0617614	0.0471978
T cell follicular helper_CIBERSORT-ABS	-0.19859	1.20071e-10
T cell regulatory (Tregs)_CIBERSORT-ABS	-0.074976	0.0159425
T cell gamma delta_CIBERSORT-ABS	-0.108608	0.000470818
NK cell resting_CIBERSORT-ABS	0.0850065	0.00626123
NK cell activated_CIBERSORT-ABS	-0.0990355	0.00143749
Monocyte_CIBERSORT-ABS	-0.0704011	0.0236492
Macrophage M0_CIBERSORT-ABS	0.0642693	0.0388974
Macrophage M1_CIBERSORT-ABS	-0.201622	6.16711e-11
Myeloid dendritic cell resting_CIBERSORT-ABS	-0.0830489	0.00757158
Mast cell activated_CIBERSORT-ABS	-0.106073	0.000638488
Mast cell resting_CIBERSORT-ABS	0.0775079	0.0127075
B cell_QUANTISEQ	-0.221321	6.28701e-13
NK cell_QUANTISEQ	-0.0816452	0.00865699
T cell CD8+_QUANTISEQ	-0.190439	6.8335e-10
T cell regulatory (Tregs)_QUANTISEQ	-0.0800251	0.0100808
uncharacterized cell_QUANTISEQ	0.0910442	0.00341392
T cell_MCPCOUNTER	-0.214826	3.41154e-12
T cell CD8+_MCPCOUNTER	-0.173056	2.29067e-08
cytotoxicity score_MCPCOUNTER	-0.160728	2.1462e-07
NK cell_MCPCOUNTER	-0.185449	2.04881e-09
B cell_MCPCOUNTER	-0.187077	1.47353e-09
Myeloid dendritic cell_MCPCOUNTER	-0.143304	3.85178e-06
Neutrophil_MCPCOUNTER	-0.0860811	0.00564513
Myeloid dendritic cell activated_XCELL	-0.140079	6.21199e-06
B cell_XCELL	-0.103127	0.000902141
T cell CD4+ memory_XCELL	-0.0816381	0.00866283
T cell CD4+ naive_XCELL	-0.104497	0.000768976
T cell CD8+ naive_XCELL	-0.126805	4.36733e-05
T cell CD8+_XCELL	-0.156899	4.01808e-07
T cell CD8+ central memory_XCELL	-0.190934	6.16119e-10
Class-switched memory B cell_XCELL	-0.107924	0.000511511
Myeloid dendritic cell_XCELL	-0.0830869	0.00754394
Cancer associated fibroblast_XCELL	-0.0640119	0.0396879
Macrophage_XCELL	0.0902161	0.00370808
Macrophage M1_XCELL	0.0688323	0.0269503
Macrophage M2_XCELL	0.130069	2.79373e-05
B cell memory_XCELL	-0.106037	0.000641158
Monocyte_XCELL	0.062671	0.0440297
T cell NK_XCELL	-0.101313	0.00111145
B cell plasma_XCELL	-0.0659691	0.0340051
microenvironment score_XCELL	-0.0965447	0.00190101
B cell_EPIC	-0.187943	1.23506e-09
Cancer associated fibroblast_EPIC	0.0613417	0.0487345
T cell CD4+_EPIC	-0.105998	0.000648245
T cell CD8+_EPIC	-0.0879845	0.00466808
